# Supplementary material for: Enhancing Thermo-Mechanical Properties of Epoxy Composites Using Fumed Silica with Different Surface Treatment
Source: Polymers (Basel). 2021 Aug 12;13(16):2691. doi: 10.3390/polym13162691 (PMC8400810; doi:10.3390/polym13162691)
Supplement: Supplementary file 1 [file polymers-13-02691-s001.zip]

Archive with 1 entries (1 files):
- polymers-1311822-supplementary.pdf
